# Supplementary material for: A Dual-Approach Strategy to Optimize the Safety and Efficacy of Anti-Zika Virus Monoclonal Antibody Therapeutics
Source: Viruses. 2023 May 11;15(5):1156. doi: 10.3390/v15051156 (PMC10221487; doi:10.3390/v15051156)
Supplement: Supplementary file 1 [file viruses-15-01156-s001.zip]

Archive with 1 entries (1 files):
- viruses-2311349-supplementary.pdf
